# Supplementary material for: ﻿New records of the squat lobster genus Munidopsis Whiteaves, 1874 (Crustacea, Decapoda, Munidopsidae) from the deep sea off Taiwan
Source: Zookeys. 2023 Jun 12;1166:271–86. doi: 10.3897/zookeys.1166.104009 (PMC10280391; doi:10.3897/zookeys.1166.104009)
Supplement: XML Treatment for Munidopsis albatrossae [file zookeys.1166.104009-treatment1.xml]

<!DOCTYPE tp:taxon-treatment
  PUBLIC "-//TaxonX//DTD Taxonomic Treatment Publishing DTD v0 20100105//EN" "tax-treatment-NSO.dtd">
<tp:taxon-treatment xmlns:tp="http://www.plazi.org/taxpub"><tp:treatment-meta><kwd-group><label>Taxon classification</label><kwd>
                <named-content content-type="kingdom">Animalia</named-content>
              </kwd><kwd>
                <named-content content-type="order">Decapoda</named-content>
              </kwd><kwd>
                <named-content content-type="family">Munidopsidae</named-content>
              </kwd></kwd-group><mixed-citation publication-type="journal"><person-group><name><surname>Osawa</surname><given-names>Masayuki</given-names></name><name><surname>Chan</surname><given-names>Tin-Yam</given-names></name><name><surname>Yang</surname><given-names>Chien-Hui</given-names></name></person-group><article-title>﻿New records of the squat lobster genus <italic><tp:taxon-name><tp:taxon-name-part taxon-name-part-type="genus" reg="Munidopsis">Munidopsis</tp:taxon-name-part></tp:taxon-name></italic> Whiteaves, 1874 (<tp:taxon-name><tp:taxon-name-part taxon-name-part-type="subphylum">Crustacea</tp:taxon-name-part></tp:taxon-name>, <tp:taxon-name><tp:taxon-name-part taxon-name-part-type="order">Decapoda</tp:taxon-name-part></tp:taxon-name>, <tp:taxon-name><tp:taxon-name-part taxon-name-part-type="family">Munidopsidae</tp:taxon-name-part></tp:taxon-name>) from the deep sea off Taiwan</article-title><source>Zookeys</source><day>12</day><month>06</month><year>2023</year><volume>1166</volume><fpage>271</fpage><lpage>286</lpage><pub-id pub-id-type="doi">10.3897/zookeys.1166.104009</pub-id></mixed-citation></tp:treatment-meta><tp:nomenclature><label>﻿</label><tp:taxon-name>
              <object-id xmlns:xlink="http://www.w3.org/1999/xlink" content-type="arpha" xlink:type="simple">F6D6BC03-9943-568B-88E5-C6341DE0867B</object-id>
              <tp:taxon-name-part taxon-name-part-type="genus" reg="Munidopsis">Munidopsis</tp:taxon-name-part>
              <tp:taxon-name-part taxon-name-part-type="species" reg="albatrossae">albatrossae</tp:taxon-name-part>
            </tp:taxon-name><tp:taxon-authority>Pequegnat &amp; Pequegnat, 1973</tp:taxon-authority><xref ref-type="fig" rid="F1">Figs 1</xref><xref ref-type="fig" rid="F2">, 2</xref><tp:nomenclature-citation-list><tp:nomenclature-citation><tp:taxon-name>
                  <tp:taxon-name-part taxon-name-part-type="genus" reg="Munidopsis">Munidopsis</tp:taxon-name-part>
                </tp:taxon-name><comment>sp.—Wolff, 1961: 148, fig. 16.</comment></tp:nomenclature-citation><tp:nomenclature-citation><tp:taxon-name>
                  <tp:taxon-name-part taxon-name-part-type="genus" reg="Munidopsis">Munidopsis</tp:taxon-name-part>
                  <tp:taxon-name-part taxon-name-part-type="species" reg="albatrossae">albatrossae</tp:taxon-name-part>
                </tp:taxon-name><comment>Pequegnat &amp; Pequegnat, 1973: 163, figs 1, 2 (type locality: south of Madalena Bay, Baja California, <named-content xmlns:xlink="http://www.w3.org/1999/xlink" content-type="dwc:verbatimCoordinates" xlink:type="simple"><named-content content-type="geo-json" specific-use="{&#34;type&#34;:&#34;Point&#34;,&#34;coordinates&#34;:[-112.500000,23.391667]}" id="NCID0EDIAC" xlink:type="simple">23°23.5'N, 112°30'W</named-content></named-content>, 3219 m)—<xref ref-type="bibr" rid="B18">Hendrickx and Harvey 1999</xref>: 376 (list). <xref ref-type="bibr" rid="B33">Stevens 2002</xref>: 6 (list). <xref ref-type="bibr" rid="B6">Baba 2005</xref>: 280 (key), 284 (key, synonymies). <xref ref-type="bibr" rid="B19">Jones and Macpherson 2007</xref>: 480, fig. 2A. <xref ref-type="bibr" rid="B9">Baba et al. 2008</xref>: 131 (compilation). <xref ref-type="bibr" rid="B16">García Raso et al. 2008</xref>: 1282, fig. 2. <xref ref-type="bibr" rid="B14">Dong et al. 2019</xref>: 5, figs 1–3A.</comment></tp:nomenclature-citation><tp:nomenclature-citation><tp:taxon-name>
                  <tp:taxon-name-part taxon-name-part-type="genus" reg="Munidopsis">Munidopsis</tp:taxon-name-part>
                  <tp:taxon-name-part taxon-name-part-type="species" reg="aries">aries</tp:taxon-name-part>
                </tp:taxon-name><comment>—Ambler, 1980: 17. <xref ref-type="bibr" rid="B36">Wicksten 1989</xref>: 315 (list) [not <tp:taxon-name><tp:taxon-name-part taxon-name-part-type="genus" reg="Munidopsis">M.</tp:taxon-name-part><tp:taxon-name-part taxon-name-part-type="species" reg="aries">aries</tp:taxon-name-part></tp:taxon-name> (A. Milne-Edwards, 1880)].</comment></tp:nomenclature-citation><tp:nomenclature-citation><tp:taxon-name>
                  <tp:taxon-name-part taxon-name-part-type="genus" reg="Munidopsis"/>
                  <tp:taxon-name-part taxon-name-part-type="species" reg="albatrossae"/>
                </tp:taxon-name><comment>? <tp:taxon-name><tp:taxon-name-part taxon-name-part-type="genus" reg="Munidopsis">Munidopsis</tp:taxon-name-part><tp:taxon-name-part taxon-name-part-type="species" reg="albatrossae">albatrossae</tp:taxon-name-part></tp:taxon-name>—<xref ref-type="bibr" rid="B4">Arnés-Urgellés et al. 2020</xref>: 18, fig. 12. <xref ref-type="bibr" rid="B28">Rodríguez-Flores and Schnabel 2023</xref>: 6, table S1. </comment></tp:nomenclature-citation></tp:nomenclature-citation-list></tp:nomenclature><tp:treatment-sec sec-type="material" id="SECID0EUKAC"><title>Material examined.</title><p>Taiwan: 1♀ parasitized by rhizocephalan (<abbrev xmlns:xlink="http://www.w3.org/1999/xlink" xlink:title="Postorbital carapace length" id="ABBRID0E1KAC" xlink:type="simple">pcl</abbrev> 77.8 mm), east off Taiwan, station CP4216, 24°15.02'–24°09.46'N, 122°11.55'–122°10.37'E, 2360–2928 m, French beam trawl, 16 Jan. 2021 (<named-content xmlns:xlink="http://www.w3.org/1999/xlink" content-type="dwc:institutional_code" xlink:title="National Taiwan Ocean University" xlink:href="http://grbio.org/institution/institute-marine-biology-national-taiwan-ocean-university" xlink:type="simple">NTOU</named-content> A01452).</p><fig id="F1" position="float" orientation="portrait"><object-id xmlns:xlink="http://www.w3.org/1999/xlink" content-type="doi" xlink:type="simple">10.3897/zookeys.1166.104009.figure1</object-id><object-id xmlns:xlink="http://www.w3.org/1999/xlink" content-type="arpha" xlink:type="simple">E0CF7B64-FBD6-556E-84F3-3F218AFC1DF9</object-id><label>Figure 1.</label><caption><p><italic><tp:taxon-name><tp:taxon-name-part taxon-name-part-type="genus" reg="Munidopsis">Munidopsis</tp:taxon-name-part><tp:taxon-name-part taxon-name-part-type="species" reg="albatrossae">albatrossae</tp:taxon-name-part></tp:taxon-name></italic> Pequegnat &amp; Pequegnat, 1973, female parasitized by rhizocephalan (<abbrev xmlns:xlink="http://www.w3.org/1999/xlink" xlink:title="Postorbital carapace length" id="ABBRID0EVLAC" xlink:type="simple">pcl</abbrev> 77.8 mm), east off Taiwan, station CP4216, <named-content xmlns:xlink="http://www.w3.org/1999/xlink" content-type="dwc:institutional_code" xlink:title="National Taiwan Ocean University" xlink:href="http://grbio.org/institution/institute-marine-biology-national-taiwan-ocean-university" xlink:type="simple">NTOU</named-content> A01452 <bold>A</bold> entire animal, dorsal view (lacking both P1) <bold>B</bold> carapace, dorsal view <bold>C</bold> carapace and pleon, right lateral view <bold>D</bold> pleomeres 1–4, dorsal view <bold>E</bold> pleomere 6 and telson, external view. Fresh coloration (<bold>A</bold>), preserved coloration (<bold>B–E</bold>).</p></caption><graphic xmlns:xlink="http://www.w3.org/1999/xlink" xlink:href="zookeys-1166-271_article-104009__-g001.jpg" position="float" orientation="portrait" xlink:type="simple" id="oo_862830.jpg"><uri content-type="original_file" xlink:type="simple">https://binary.pensoft.net/fig/862830</uri></graphic></fig></tp:treatment-sec><tp:treatment-sec sec-type="diagnosis" id="SECID0EQMAC"><title>Diagnosis.</title><p>Carapace (excluding rostrum) approximately as long as wide; dorsal surface with numerous transverse ridges and pair of small epigastric processes; front margin oblique; outer orbital angle with short spine (antennal spine); lateral margin decreasing in width posteriorly; anterior branchial margin convex, crested, with row of stout spines generally decreasing in size posteriorly. Rostrum 0.3 length of remaining carapace, slightly shorter than basal width, triangular, strongly narrowed on anterior half; dorsal surface with median carina. Sternite 3 subquadrate in general outline; sternite 4 narrowed and elongated anteriorly, anterior margin narrower than posterior margin of sternite 3. Pleon entirely unarmed; tergites 2 and 3 each with 2 elevated, blunt transverse ridges and many small ridges; posteromedian lobe of tergite 6 almost transverse, straight; telson composed of 8 plates. Ocular peduncle short, somewhat movable dorsoventrally, with strong mesiodorsal eye-spine directed anterolaterally. Article 1 of antennular peduncle with distolateral and distodorsal spines, distolateral spine larger. Antennal peduncle nearly reaching tip of mesiodorsal eye-spine by full length of article 4; article 1 with distomesial spine reaching midlength of article 2; article 2 with distolateral spine reaching midlength of article 3. Mxp3 merus with 2 or 3 small teeth on ventral margin, dorsal margin with small distal spine. P2–4 comparatively short; meri each with row of irregular sized spines on dorsal margin, ventrolateral margins slightly crenulated by short ridges; propodi gently narrowing from proximal to distal, each with dorsolateral and dorsomesial rows of small spines; dactyli approximately two-thirds length of propodi, ventral margins nearly straight, each with 8 or 9 teeth. Epipods absent from P1–4.</p><fig id="F2" position="float" orientation="portrait"><object-id xmlns:xlink="http://www.w3.org/1999/xlink" content-type="doi" xlink:type="simple">10.3897/zookeys.1166.104009.figure2</object-id><object-id xmlns:xlink="http://www.w3.org/1999/xlink" content-type="arpha" xlink:type="simple">9EAD668A-F671-5312-BF0C-286616E82C77</object-id><label>Figure 2.</label><caption><p><italic><tp:taxon-name><tp:taxon-name-part taxon-name-part-type="genus" reg="Munidopsis">Munidopsis</tp:taxon-name-part><tp:taxon-name-part taxon-name-part-type="species" reg="albatrossae">albatrossae</tp:taxon-name-part></tp:taxon-name></italic> Pequegnat &amp; Pequegnat, 1973, female parasitized by rhizocephalan (<abbrev xmlns:xlink="http://www.w3.org/1999/xlink" xlink:title="Postorbital carapace length" id="ABBRID0EPNAC" xlink:type="simple">pcl</abbrev> 77.8 mm), east off Taiwan, station CP4216, <named-content xmlns:xlink="http://www.w3.org/1999/xlink" content-type="dwc:institutional_code" xlink:title="National Taiwan Ocean University" xlink:href="http://grbio.org/institution/institute-marine-biology-national-taiwan-ocean-university" xlink:type="simple">NTOU</named-content> A01452 <bold>A</bold> sternal plastron, ventral view <bold>B</bold> left eye, article 1 of antennular peduncle, and antennal peduncle, ventral view <bold>C</bold> left Mxp3, merus and carpus, lateral view <bold>D</bold> left P2–4, meri, lateral view (<bold>a</bold> P2, <bold>b</bold> P3, <bold>c</bold> P4) <bold>E</bold> left P3 (<bold>a</bold> propodus and dactylus, lateral view; <bold>b</bold> dactylus, lateral view; <bold>c</bold> propodus, dorsal view; <bold>d</bold> propodus and dactylus, mesial view).</p></caption><graphic xmlns:xlink="http://www.w3.org/1999/xlink" xlink:href="zookeys-1166-271_article-104009__-g002.jpg" position="float" orientation="portrait" xlink:type="simple" id="oo_862832.jpg"><uri content-type="original_file" xlink:type="simple">https://binary.pensoft.net/fig/862832</uri></graphic></fig></tp:treatment-sec><tp:treatment-sec sec-type="description" id="SECID0EUOAC"><title>Description.</title><p>Ridges on carapace and P2–4 each bearing row of minute granules and very short plumose setae. P2–4 with row of dense, short, plumose setae on dorsomesial margin of each propodus; coarse, short stiff setae on surfaces of each dactylus.</p><p><bold><italic>Carapace</italic></bold> (Fig. <xref ref-type="fig" rid="F1">1A–C</xref>) excluding rostrum approximately as long as wide. Dorsal surface moderately arched from side to side; anterior half with numerous, short arcuate ridges; posterior half with longer transverse ridges, posteriormost ridge uninterrupted, somewhat elevated, preceded by shallow groove; pair of epigastric processes small, weakly raised; anterior cervical groove shallow, posterior cervical groove deep. Front margin oblique. Orbit slightly excavated, outer orbital angle with short but prominent spine (antennal spine). Lateral margin decreasing in width posteriorly; anterior branchial margin convex, crested, with row of stout spines generally decreasing in size posteriorly, anterior second spine strongest; anterolateral spine smaller than outer orbital spine, located below level of anterior branchial margin; posterior branchial margin nearly straight, dorsally with shallow, broad sulcus. Rostrum (Fig. <xref ref-type="fig" rid="F1">1A–C</xref>) approximately 0.3 length of remaining carapace, slightly shorter than basal width, triangular, slightly directed ventrally; anterior half strongly narrowed, with acute tip; dorsal surface with median carina not extending to epigastric region; lateral margin ridged, with short stout spine medially; ventral surface flattish, with blunt median carina.</p><p><bold><italic>Sternal plastron</italic></bold> (Fig. <xref ref-type="fig" rid="F2">2A</xref>) slightly wider than long. Sternite 3 subquadrate; anterior margin with small denticles, subdivided into 2 lobes by shallow median notch, each lobe with shallow longitudinal groove; small protuberance present below median notch. Sternite 4 narrowed and elongated anteriorly; anterior margin narrower than posterior margin of sternite 3; lateral margins each with row of small tubercles on posterior half; ventral surface slightly concave, with median groove anteriorly and scattered short ridges posteriorly.</p><p><bold><italic>Pleon</italic></bold> (Fig. <xref ref-type="fig" rid="F1">1A, C–E</xref>) entirely unarmed, with numerous flattened tubercles on lateral parts of pleomeres 2–4. Tergite 1 with sparse, short transverse ridges. Tergites 2 and 3 each with 2 elevated, blunt transverse ridges; entire regions bearing many small ridges. Tergite 4 with elevated, blunt transverse ridge anteriorly. Tergites 5 and 6 each with obsolete ridge anteriorly on each side; surfaces covered with short ridges; posteromedian lobe of tergite 6 almost transverse, straight, lateral lobes weakly produced. Telson (Fig. <xref ref-type="fig" rid="F1">1E</xref>) distinctly wider than long, composed of 8 plates being numerous, short ridges.</p><p><bold><italic>Ocular peduncles</italic></bold> (Figs <xref ref-type="fig" rid="F1">1A–C</xref>, <xref ref-type="fig" rid="F2">2B</xref>) short, somewhat movable dorsoventrally, with strong mesiodorsal eye-spine directed anterolaterally. Cornea small, approximately equal to basal width of mesiodorsal eye-spine, not pigmented.</p><p><bold><italic>Article 1 of antennular peduncle</italic></bold> (Fig. <xref ref-type="fig" rid="F2">2B</xref>) with distolateral and distodorsal spines, distolateral spine larger; ventrodistal margin with row of small denticles; dorsomesial distal angle with minute spine; ventral surface with small, flattened tubercles on convex lateral part.</p><p><bold><italic>Antennal peduncle</italic></bold> (Figs <xref ref-type="fig" rid="F1">1B</xref>, <xref ref-type="fig" rid="F2">2B</xref>) nearly reaching tip of mesiodorsal eye-spine by full length of article 4. Article 1 with distomesial spine reaching midlength of article 2; distolateral spine small, blunt. Article 2 with small distomesial spine ventrally, distolateral spine reaching midlength of article 3; surfaces with sparse, small denticles and tubercles. Article 3 with small distomesial spine dorsally, distal margin with row of small denticles. Article 4 with minute denticles on distal margin.</p><p><bold><italic>Mxp3 merus</italic></bold> (Fig. <xref ref-type="fig" rid="F2">2C</xref>) with 2 or 3 small teeth on proximal half of ventral margin; dorsal margin with small distal spine; carpus unarmed.</p><p><bold><italic>P1</italic></bold> missing.</p><p><bold><italic>P2–4</italic></bold> (Figs <xref ref-type="fig" rid="F1">1A, C</xref>, <xref ref-type="fig" rid="F2">2D, E</xref>) comparatively short, somewhat compressed laterally. Meri decreasing in size posteriorly, P3 0.9 length of P2, P4 0.8 length of P3; dorsal margins bluntly crested, each with row of irregularly sized spines, terminal spine strongest; lateral surfaces covered with short, transverse or arcuate ridges; ventrolateral margins rounded, terminal angle with small spine (P2) and small tubercle (P3 and P4). Carpi each with 3–5 distinct spines and some much smaller proximal spines on dorsal crest, terminal spine strongest; lateral surfaces with sparse, small, arcuate or transverse ridges entirely and each with somewhat elevated, longitudinal ridge of small spines (P2) and small protuberances (P4) on midline. Propodi approximately 5.0 times length of proximal height, gently narrowing from proximal to distal; dorsal surface flattish, dorsolateral and dorsomesial margins each with irregular row of small spines, dorsomesial spines stronger; lateral surfaces each with row of short, somewhat elevated ridges and blunt spines near ventrolateral margin; ventrolateral margins also crenulated by short, somewhat elevated ridges and blunt spines; ventral surfaces with numerous, small, arcuate ridges; distoventral margins each with 2 rounded, tuberculate lobes bearing 0 or 1 minute corneous spine. Dactyli approximately two-thirds length of propodi, moderately slender; surfaces with small, somewhat elevated ridges, dorsal surface flattish, lateral and mesial surfaces convex on each proximal midline; ventral margins nearly straight, each with 8 or 9 proximally diminishing teeth, each tooth terminating in acute corneous spine; terminal claws short, curved.</p><p><bold><italic>Epipods</italic></bold> absent from P1–4.</p></tp:treatment-sec><tp:treatment-sec sec-type="Coloration" id="SECID0EZCAE"><title>Coloration.</title><p>Body and appendages entirely white (Fig. <xref ref-type="fig" rid="F1">1A</xref>).</p></tp:treatment-sec><tp:treatment-sec sec-type="distribution" id="SECID0EDDAE"><title>Distribution.</title><p>Eastern Pacific: Alaska Bay, off Oregon, Monterey Bay, Baja California, East Pacific Rise and west of Costa Rica; 2550–3680 m depths (<xref ref-type="bibr" rid="B33">Stevens 2002</xref>; <xref ref-type="bibr" rid="B9">Baba et al. 2008</xref>). Western Pacific: Weijia Guyot (<named-content xmlns:xlink="http://www.w3.org/1999/xlink" content-type="dwc:verbatimCoordinates" xlink:type="simple"><named-content content-type="geo-json" specific-use="{&#34;type&#34;:&#34;Point&#34;,&#34;coordinates&#34;:[156.453333,12.716833]}" id="NCID0EUDAE" xlink:type="simple">12°43.01'N, 156°27.20'</named-content></named-content>E) and Hawaii, 3225 m depth (<xref ref-type="bibr" rid="B14">Dong et al. 2019</xref>). Antarctic waters: Bellingshausen Sea, 1920 m depth (<xref ref-type="bibr" rid="B16">García Raso et al. 2008</xref>). In addition, material identified as <italic><tp:taxon-name><tp:taxon-name-part taxon-name-part-type="genus" reg="Munidopsis">M.</tp:taxon-name-part><tp:taxon-name-part taxon-name-part-type="species" reg="albatrossae">albatrossae</tp:taxon-name-part></tp:taxon-name></italic> based solely on ROV images have been reported from the Galapagos Islands, 3392 m depth, and Hawaii Archipelago, between 3250 m and 3255 m (<xref ref-type="bibr" rid="B4">Arnés-Urgellés et al. 2020</xref>; <xref ref-type="bibr" rid="B28">Rodríguez-Flores and Schnabel 2023</xref>). The present specimen collected from off Taiwan at the depths of 2360–2928 m represents the second confirmed record of <italic><tp:taxon-name><tp:taxon-name-part taxon-name-part-type="genus" reg="Munidopsis">M.</tp:taxon-name-part><tp:taxon-name-part taxon-name-part-type="species" reg="albatrossae">albatrossae</tp:taxon-name-part></tp:taxon-name></italic> from the western Pacific (Fig. <xref ref-type="fig" rid="F5">5</xref>).</p></tp:treatment-sec><tp:treatment-sec sec-type="remarks" id="SECID0EDFAE"><title>Remarks.</title><p>The present large specimen lacks both chelipeds and was parasitized by an unidentified rhizocephalan on the internal surface of the pleon.</p><p>As discussed by previous authors (<xref ref-type="bibr" rid="B27">Pequegnat and Pequegnat 1973</xref>; <xref ref-type="bibr" rid="B17">Gore 1983</xref>; <xref ref-type="bibr" rid="B19">Jones and Macpherson 2007</xref>; <xref ref-type="bibr" rid="B16">García Raso et al. 2008</xref>), <italic><tp:taxon-name><tp:taxon-name-part taxon-name-part-type="genus" reg="Munidopsis">M.</tp:taxon-name-part><tp:taxon-name-part taxon-name-part-type="species" reg="albatrossae">albatrossae</tp:taxon-name-part></tp:taxon-name></italic> and <italic><tp:taxon-name><tp:taxon-name-part taxon-name-part-type="genus" reg="Munidopsis">M.</tp:taxon-name-part><tp:taxon-name-part taxon-name-part-type="species" reg="aries">aries</tp:taxon-name-part></tp:taxon-name></italic> (A. Milne-Edwards, 1880) are morphologically very similar. Recorded distributions show that <italic><tp:taxon-name><tp:taxon-name-part taxon-name-part-type="genus" reg="Munidopsis">M.</tp:taxon-name-part><tp:taxon-name-part taxon-name-part-type="species" reg="albatrossae">albatrossae</tp:taxon-name-part></tp:taxon-name></italic> occurs only in the Pacific including the eastern Pacific side of the Antarctic (Fig. <xref ref-type="fig" rid="F5">5</xref>), whereas <italic><tp:taxon-name><tp:taxon-name-part taxon-name-part-type="genus" reg="Munidopsis">M.</tp:taxon-name-part><tp:taxon-name-part taxon-name-part-type="species" reg="aries">aries</tp:taxon-name-part></tp:taxon-name></italic> ranges from the North Atlantic to the South Atlantic and also occurs off Reunion Island in the southwestern Indian Ocean (<xref ref-type="bibr" rid="B23">Macpherson and Segonzac 2005</xref>; <xref ref-type="bibr" rid="B22">Macpherson 2007</xref>).</p><p><xref ref-type="bibr" rid="B27">Pequegnat and Pequegnat (1973)</xref> argued that <italic><tp:taxon-name><tp:taxon-name-part taxon-name-part-type="genus" reg="Munidopsis">M.</tp:taxon-name-part><tp:taxon-name-part taxon-name-part-type="species" reg="albatrossae">albatrossae</tp:taxon-name-part></tp:taxon-name></italic> differed from <italic><tp:taxon-name><tp:taxon-name-part taxon-name-part-type="genus" reg="Munidopsis">M.</tp:taxon-name-part><tp:taxon-name-part taxon-name-part-type="species" reg="aries">aries</tp:taxon-name-part></tp:taxon-name></italic> (as <italic><tp:taxon-name><tp:taxon-name-part taxon-name-part-type="genus" reg="Munidopsis">M.</tp:taxon-name-part><tp:taxon-name-part taxon-name-part-type="species" reg="sundi">sundi</tp:taxon-name-part></tp:taxon-name></italic> Sivertsen &amp; Holthuis, 1956) by the following characters: (1) setose ridges on carapace more pronounced than in <italic><tp:taxon-name><tp:taxon-name-part taxon-name-part-type="genus" reg="Munidopsis">M.</tp:taxon-name-part><tp:taxon-name-part taxon-name-part-type="species" reg="aries">aries</tp:taxon-name-part></tp:taxon-name></italic>; (2) anterior branch of cervical groove not as distinct; (3) frontal margin of carapace noticeably less broad; (4) first spine behind anterior branch of cervical groove not appreciably larger than other lateral spines, considerably larger in <italic><tp:taxon-name><tp:taxon-name-part taxon-name-part-type="genus" reg="Munidopsis">M.</tp:taxon-name-part><tp:taxon-name-part taxon-name-part-type="species" reg="aries">aries</tp:taxon-name-part></tp:taxon-name></italic>; (5) posterior margin of carapace relatively broader than in <italic><tp:taxon-name><tp:taxon-name-part taxon-name-part-type="genus" reg="Munidopsis">M.</tp:taxon-name-part><tp:taxon-name-part taxon-name-part-type="species" reg="aries">aries</tp:taxon-name-part></tp:taxon-name></italic>; (6) pleomere 1 not completely smooth, but with four rows of weak, interrupted ridges and setose grooves on posterior portion; (7) anterior halves of pleomeres 2–4 not all smooth as in <italic><tp:taxon-name><tp:taxon-name-part taxon-name-part-type="genus" reg="Munidopsis">M.</tp:taxon-name-part><tp:taxon-name-part taxon-name-part-type="species" reg="aries">aries</tp:taxon-name-part></tp:taxon-name></italic>, but bearing interrupted setose ridges; (8) eyes more freely movable than in <italic><tp:taxon-name><tp:taxon-name-part taxon-name-part-type="genus" reg="Munidopsis">M.</tp:taxon-name-part><tp:taxon-name-part taxon-name-part-type="species" reg="aries">aries</tp:taxon-name-part></tp:taxon-name></italic>. However, these distinguishing characters except for the surface structures on the pleomeres 2–4 vary and are not so evident in the published specimens referred to <italic><tp:taxon-name><tp:taxon-name-part taxon-name-part-type="genus" reg="Munidopsis">M.</tp:taxon-name-part><tp:taxon-name-part taxon-name-part-type="species" reg="albatrossae">albatrossae</tp:taxon-name-part></tp:taxon-name></italic> and <italic><tp:taxon-name><tp:taxon-name-part taxon-name-part-type="genus" reg="Munidopsis">M.</tp:taxon-name-part><tp:taxon-name-part taxon-name-part-type="species" reg="aries">aries</tp:taxon-name-part></tp:taxon-name></italic> (or as <italic><tp:taxon-name><tp:taxon-name-part taxon-name-part-type="genus" reg="Munidopsis">M.</tp:taxon-name-part><tp:taxon-name-part taxon-name-part-type="species" reg="sundi">sundi</tp:taxon-name-part></tp:taxon-name></italic>). The present specimen from off Taiwan agrees more closely with <italic><tp:taxon-name><tp:taxon-name-part taxon-name-part-type="genus" reg="Munidopsis">M.</tp:taxon-name-part><tp:taxon-name-part taxon-name-part-type="species" reg="albatrossae">albatrossae</tp:taxon-name-part></tp:taxon-name></italic> in the dorsal surfaces of the pleomeres 2–4 with many interrupted, short ridges (Fig. <xref ref-type="fig" rid="F1">1D</xref>), unlike being apparently smooth and no such ridges in <italic><tp:taxon-name><tp:taxon-name-part taxon-name-part-type="genus" reg="Munidopsis">M.</tp:taxon-name-part><tp:taxon-name-part taxon-name-part-type="species" reg="aries">aries</tp:taxon-name-part></tp:taxon-name></italic> (cf. <xref ref-type="bibr" rid="B32">Sivertsen and Holthuis 1956</xref>: pl. 4 fig. 2, as <italic><tp:taxon-name><tp:taxon-name-part taxon-name-part-type="genus" reg="Munidopsis">M.</tp:taxon-name-part><tp:taxon-name-part taxon-name-part-type="species" reg="sundi">sundi</tp:taxon-name-part></tp:taxon-name></italic>; <xref ref-type="bibr" rid="B23">Macpherson and Segonzac 2005</xref>: fig. 3). The development of the carapace epigastric process varies in previous accounts of <italic><tp:taxon-name><tp:taxon-name-part taxon-name-part-type="genus" reg="Munidopsis">M.</tp:taxon-name-part><tp:taxon-name-part taxon-name-part-type="species" reg="albatrossae">albatrossae</tp:taxon-name-part></tp:taxon-name></italic>; the processes are illustrated as rather distinct (<xref ref-type="bibr" rid="B27">Pequegnat and Pequegnat 1973</xref>; <xref ref-type="bibr" rid="B16">García Raso et al. 2008</xref>; <xref ref-type="bibr" rid="B14">Dong et al. 2019</xref>) or indistinct (<xref ref-type="bibr" rid="B19">Jones and Macpherson 2007</xref>) as in the present specimen (Fig. <xref ref-type="fig" rid="F1">1A–C</xref>).</p><p>A comparison of the barcoding segments of the COI gene (657 bp) of the Taiwanese specimen (GenBank accession number <ext-link xmlns:xlink="http://www.w3.org/1999/xlink" xlink:href="OQ996536" ext-link-type="gen" xlink:type="simple">OQ996536</ext-link>) and <italic><tp:taxon-name><tp:taxon-name-part taxon-name-part-type="genus" reg="Munidopsis">M.</tp:taxon-name-part><tp:taxon-name-part taxon-name-part-type="species" reg="albatrossae">albatrossae</tp:taxon-name-part></tp:taxon-name></italic> materials from the eastern Pacific (GenBank accession number <ext-link xmlns:xlink="http://www.w3.org/1999/xlink" xlink:href="DQ677692" ext-link-type="gen" xlink:type="simple">DQ677692</ext-link>; Monterey Bay) and western Pacific (GenBank accession number <ext-link xmlns:xlink="http://www.w3.org/1999/xlink" xlink:href="MN397920" ext-link-type="gen" xlink:type="simple">MN397920</ext-link>; Weijia Guyot) reported by <xref ref-type="bibr" rid="B19">Jones and Macpherson (2007)</xref> and <xref ref-type="bibr" rid="B14">Dong et al. (2019)</xref> revealed only 0.19% and 0.35% sequence divergence, respectively. Meanwhile, there is 1.75% COI sequence divergence between the Taiwanese specimen and the northeastern Atlantic material reported as <italic><tp:taxon-name><tp:taxon-name-part taxon-name-part-type="genus" reg="Munidopsis">M.</tp:taxon-name-part><tp:taxon-name-part taxon-name-part-type="species" reg="aries">aries</tp:taxon-name-part></tp:taxon-name></italic> (GenBank accession number <ext-link xmlns:xlink="http://www.w3.org/1999/xlink" xlink:href="DQ677691" ext-link-type="gen" xlink:type="simple">DQ677691</ext-link>; off Guinea) by <xref ref-type="bibr" rid="B19">Jones and Macpherson (2007</xref>; more details on this specimen, see <xref ref-type="bibr" rid="B23">Macpherson and Segonzac 2005</xref>).</p><p>The mitochondrial COI gene is considered as rather conservative in the genus <italic><tp:taxon-name><tp:taxon-name-part taxon-name-part-type="genus" reg="Munidopsis">Munidopsis</tp:taxon-name-part></tp:taxon-name></italic> between populations and among sibling species (cf. <xref ref-type="bibr" rid="B19">Jones and Macpherson 2007</xref>; <xref ref-type="bibr" rid="B34">Thaler et al. 2014</xref>; <xref ref-type="bibr" rid="B13">Coykendall et al. 2017</xref>; <xref ref-type="bibr" rid="B14">Dong et al. 2019</xref>; <xref ref-type="bibr" rid="B31">Rodríguez-Flores et al. 2023</xref>). Thus, the phylogenetic hypothesis based on COI data by <xref ref-type="bibr" rid="B31">Rodríguez-Flores et al. (2023)</xref> concluded that <italic><tp:taxon-name><tp:taxon-name-part taxon-name-part-type="genus" reg="Munidopsis">M.</tp:taxon-name-part><tp:taxon-name-part taxon-name-part-type="species" reg="albatrossae">albatrossae</tp:taxon-name-part></tp:taxon-name></italic> and <italic><tp:taxon-name><tp:taxon-name-part taxon-name-part-type="genus" reg="Munidopsis">M.</tp:taxon-name-part><tp:taxon-name-part taxon-name-part-type="species" reg="aries">aries</tp:taxon-name-part></tp:taxon-name></italic>, as well as many other abyssal species of this genus, are not distinguished as different species. Nevertheless, such low genetic divergences may be more apparent than real because increasing depth could reduce the rate of substitution (<xref ref-type="bibr" rid="B30">Rodríguez-Flores et al. 2022b</xref>). While the number of specimens and genetic data required to determine the exact taxonomic status of these abyssal <italic><tp:taxon-name><tp:taxon-name-part taxon-name-part-type="genus" reg="Munidopsis">Munidopsis</tp:taxon-name-part></tp:taxon-name></italic> species are still very limited, for the time being we regard <italic><tp:taxon-name><tp:taxon-name-part taxon-name-part-type="genus" reg="Munidopsis">M.</tp:taxon-name-part><tp:taxon-name-part taxon-name-part-type="species" reg="albatrossae">albatrossae</tp:taxon-name-part></tp:taxon-name></italic> and <italic><tp:taxon-name><tp:taxon-name-part taxon-name-part-type="genus" reg="Munidopsis">M.</tp:taxon-name-part><tp:taxon-name-part taxon-name-part-type="species" reg="aries">aries</tp:taxon-name-part></tp:taxon-name></italic> as separate species. The present Taiwanese specimen is hence assigned to <italic><tp:taxon-name><tp:taxon-name-part taxon-name-part-type="genus" reg="Munidopsis">M.</tp:taxon-name-part><tp:taxon-name-part taxon-name-part-type="species" reg="albatrossae">albatrossae</tp:taxon-name-part></tp:taxon-name></italic> for having a higher genetic similarity and closer morphological matches (i.e., surface structure of pleomeres) to this species.</p></tp:treatment-sec><tp:treatment-sec><!--Section generated to contain objects referenced in tp:taxon-treatment.--><fig id="F5" position="float" orientation="portrait"><object-id xmlns:xlink="http://www.w3.org/1999/xlink" content-type="doi" xlink:type="simple">10.3897/zookeys.1166.104009.figure5</object-id><object-id xmlns:xlink="http://www.w3.org/1999/xlink" content-type="arpha" xlink:type="simple">E6EA5EC7-FBD6-558F-AAEC-0B57141EE314</object-id><label>Figure 5.</label><caption><p>Global geographic distributions of <italic><tp:taxon-name><tp:taxon-name-part taxon-name-part-type="genus" reg="Munidopsis">Munidopsis</tp:taxon-name-part><tp:taxon-name-part taxon-name-part-type="species" reg="albatrossae">albatrossae</tp:taxon-name-part></tp:taxon-name></italic> Pequegnat &amp; Pequegnat, 1973 (red) and <italic><tp:taxon-name><tp:taxon-name-part taxon-name-part-type="genus" reg="Munidopsis">M.</tp:taxon-name-part><tp:taxon-name-part taxon-name-part-type="species" reg="pycnopoda">pycnopoda</tp:taxon-name-part></tp:taxon-name></italic> Baba, 2005 (blue). Dotted line symbols are records based only on ROV images. Shaded symbols refer to new records in this work.</p></caption><graphic xmlns:xlink="http://www.w3.org/1999/xlink" xlink:href="zookeys-1166-271_article-104009__-g005.jpg" position="float" orientation="portrait" xlink:type="simple" id="oo_862835.jpg"><uri content-type="original_file" xlink:type="simple">https://binary.pensoft.net/fig/862835</uri></graphic></fig></tp:treatment-sec><ref-list><ref id="B18"><mixed-citation xmlns:xlink="http://www.w3.org/1999/xlink" xlink:type="simple"><person-group><name name-style="western"><surname>Hendrickx</surname><given-names>ME</given-names></name><name name-style="western"><surname>Harvey</surname><given-names>AW</given-names></name></person-group> (<year>1999</year>) <article-title>Checklist of anomuran crabs (<tp:taxon-name><tp:taxon-name-part taxon-name-part-type="subphylum">Crustacea</tp:taxon-name-part></tp:taxon-name>: <tp:taxon-name><tp:taxon-name-part taxon-name-part-type="order">Decapoda</tp:taxon-name-part></tp:taxon-name>) from the eastern tropical Pacific.</article-title><source>Belgian Journal of Zoology</source><volume>129</volume>(<issue>2</issue>): <fpage>363</fpage>–<lpage>389</lpage>.</mixed-citation></ref><ref id="B33"><mixed-citation xmlns:xlink="http://www.w3.org/1999/xlink" xlink:type="simple"><person-group><name name-style="western"><surname>Stevens</surname><given-names>BG</given-names></name></person-group> (<year>2002</year>) <article-title>Checklist of Alaskan crabs.</article-title> In: <person-group><name name-style="western"><surname>Paul</surname><given-names>AJ</given-names></name><name name-style="western"><surname>Dawe</surname><given-names>EG</given-names></name><name name-style="western"><surname>Elner</surname><given-names>R</given-names></name><name name-style="western"><surname>Jamieson</surname><given-names>GS</given-names></name><name name-style="western"><surname>Kruse</surname><given-names>GH</given-names></name><name name-style="western"><surname>Otto</surname><given-names>RS</given-names></name><name name-style="western"><surname>Sainte-Marie</surname><given-names>B</given-names></name><name name-style="western"><surname>Shirley</surname><given-names>TC</given-names></name><name name-style="western"><surname>Woodby</surname><given-names>D</given-names></name></person-group> (<role>Eds</role>) <issue-title>Crabs in Cold Water Regions: Biology, Management, and Economics.</issue-title><source>University of Alaska Sea Grant College Program, AK-SG-02-01. University of Alaska, Fairbanks</source>, <fpage>5</fpage>–<lpage>8</lpage>. <ext-link xlink:href="10.4027/ccwrbme.2002.02" ext-link-type="doi" xlink:type="simple">https://doi.org/10.4027/ccwrbme.2002.02</ext-link></mixed-citation></ref><ref id="B6"><mixed-citation xmlns:xlink="http://www.w3.org/1999/xlink" xlink:type="simple"><person-group><name name-style="western"><surname>Baba</surname><given-names>K</given-names></name></person-group> (<year>2005</year>) <article-title>Deep-sea chirostylid and galatheid crustaceans (<tp:taxon-name><tp:taxon-name-part taxon-name-part-type="order">Decapoda</tp:taxon-name-part></tp:taxon-name>: <tp:taxon-name><tp:taxon-name-part taxon-name-part-type="infraorder">Anomura</tp:taxon-name-part></tp:taxon-name>) from the Indo-West Pacific, with a list of species.</article-title><source><tp:taxon-name><tp:taxon-name-part taxon-name-part-type="genus">Galathea</tp:taxon-name-part></tp:taxon-name> Reports</source><volume>20</volume>: <fpage>1</fpage>–<lpage>317</lpage>.</mixed-citation></ref><ref id="B19"><mixed-citation xmlns:xlink="http://www.w3.org/1999/xlink" xlink:type="simple"><person-group><name name-style="western"><surname>Jones</surname><given-names>WJ</given-names></name><name name-style="western"><surname>Macpherson</surname><given-names>E</given-names></name></person-group> (<year>2007</year>) <article-title>Molecular phylogeny of the East Pacific squat lobsters of the genus <italic><tp:taxon-name><tp:taxon-name-part taxon-name-part-type="genus">Munidopsis</tp:taxon-name-part></tp:taxon-name></italic> (<tp:taxon-name><tp:taxon-name-part taxon-name-part-type="order">Decapoda</tp:taxon-name-part></tp:taxon-name>: <tp:taxon-name><tp:taxon-name-part taxon-name-part-type="family">Galatheidae</tp:taxon-name-part></tp:taxon-name>) with the descriptions of seven new species.</article-title><source>Journal of Crustacean Biology</source><volume>27</volume>(<issue>3</issue>): <fpage>477</fpage>–<lpage>501</lpage>. <ext-link xlink:href="10.1651/S-2791.1" ext-link-type="doi" xlink:type="simple">https://doi.org/10.1651/S-2791.1</ext-link></mixed-citation></ref><ref id="B9"><mixed-citation xmlns:xlink="http://www.w3.org/1999/xlink" xlink:type="simple"><person-group><name name-style="western"><surname>Baba</surname><given-names>K</given-names></name><name name-style="western"><surname>Macpherson</surname><given-names>E</given-names></name><name name-style="western"><surname>Poore</surname><given-names>GCB</given-names></name><name name-style="western"><surname>Ahyong</surname><given-names>ST</given-names></name><name name-style="western"><surname>Bermudez</surname><given-names>A</given-names></name><name name-style="western"><surname>Cabezas</surname><given-names>P</given-names></name><name name-style="western"><surname>Lin</surname><given-names>CW</given-names></name><name name-style="western"><surname>Nizinski</surname><given-names>M</given-names></name><name name-style="western"><surname>Rodrigues</surname><given-names>C</given-names></name><name name-style="western"><surname>Schnabel</surname><given-names>KE</given-names></name></person-group> (<year>2008</year>) <article-title>Catalogue of squat lobsters of the world (<tp:taxon-name><tp:taxon-name-part taxon-name-part-type="subphylum">Crustacea</tp:taxon-name-part></tp:taxon-name>: <tp:taxon-name><tp:taxon-name-part taxon-name-part-type="order">Decapoda</tp:taxon-name-part></tp:taxon-name>: <tp:taxon-name><tp:taxon-name-part taxon-name-part-type="infraorder">Anomura</tp:taxon-name-part></tp:taxon-name>—families <tp:taxon-name><tp:taxon-name-part taxon-name-part-type="family">Chirostylidae</tp:taxon-name-part></tp:taxon-name>, <tp:taxon-name><tp:taxon-name-part taxon-name-part-type="family">Galatheidae</tp:taxon-name-part></tp:taxon-name> and <tp:taxon-name><tp:taxon-name-part taxon-name-part-type="family">Kiwaidae</tp:taxon-name-part></tp:taxon-name>).</article-title><source>Zootaxa</source><volume>1905</volume>(<issue>1</issue>): <fpage>1</fpage>–<lpage>220</lpage>. <ext-link xlink:href="10.11646/zootaxa.1905.1.1" ext-link-type="doi" xlink:type="simple">https://doi.org/10.11646/zootaxa.1905.1.1</ext-link></mixed-citation></ref><ref id="B16"><mixed-citation xmlns:xlink="http://www.w3.org/1999/xlink" xlink:type="simple"><person-group><name name-style="western"><surname>García Raso</surname><given-names>JE</given-names></name><name name-style="western"><surname>García Muñoz</surname><given-names>JE</given-names></name><name name-style="western"><surname>Manjón-Cabeza</surname><given-names>ME</given-names></name></person-group> (<year>2008</year>) <article-title>First record of <italic><tp:taxon-name><tp:taxon-name-part taxon-name-part-type="genus">Munidopsis</tp:taxon-name-part><tp:taxon-name-part taxon-name-part-type="species">albatrossae</tp:taxon-name-part></tp:taxon-name></italic> (<tp:taxon-name><tp:taxon-name-part taxon-name-part-type="subphylum">Crustacea</tp:taxon-name-part></tp:taxon-name>: <tp:taxon-name><tp:taxon-name-part taxon-name-part-type="order">Decapoda</tp:taxon-name-part></tp:taxon-name>: <tp:taxon-name><tp:taxon-name-part taxon-name-part-type="family">Galatheidae</tp:taxon-name-part></tp:taxon-name>) from Antarctic waters.</article-title><source>Polar Biology</source><volume>31</volume>(<issue>10</issue>): <fpage>1281</fpage>–<lpage>1285</lpage>. <ext-link xlink:href="10.1007/s00300-008-0476-2" ext-link-type="doi" xlink:type="simple">https://doi.org/10.1007/s00300-008-0476-2</ext-link></mixed-citation></ref><ref id="B14"><mixed-citation xmlns:xlink="http://www.w3.org/1999/xlink" xlink:type="simple"><person-group><name name-style="western"><surname>Dong</surname><given-names>D</given-names></name><name name-style="western"><surname>Xu</surname><given-names>P</given-names></name><name name-style="western"><surname>Li</surname><given-names>X-Z</given-names></name><name name-style="western"><surname>Wang</surname><given-names>C</given-names></name></person-group> (<year>2019</year>) <italic><tp:taxon-name><tp:taxon-name-part taxon-name-part-type="genus">Munidopsis</tp:taxon-name-part></tp:taxon-name></italic> species (<tp:taxon-name><tp:taxon-name-part taxon-name-part-type="subphylum">Crustacea</tp:taxon-name-part></tp:taxon-name>: <tp:taxon-name><tp:taxon-name-part taxon-name-part-type="order">Decapoda</tp:taxon-name-part></tp:taxon-name>: <tp:taxon-name><tp:taxon-name-part taxon-name-part-type="family">Munidopsidae</tp:taxon-name-part></tp:taxon-name>) from carcass falls in Weijia Guyot, West Pacific, with recognition of a new species based on integrative taxonomy. PeerJ 7: e8089. <ext-link xlink:href="10.7717/peerj.8089" ext-link-type="doi" xlink:type="simple">https://doi.org/10.7717/peerj.8089</ext-link></mixed-citation></ref><ref id="B36"><mixed-citation xmlns:xlink="http://www.w3.org/1999/xlink" xlink:type="simple"><person-group><name name-style="western"><surname>Wicksten</surname><given-names>MK</given-names></name></person-group> (<year>1989</year>) <article-title>Ranges of offshore decapod crustaceans in the eastern Pacific Ocean.</article-title><source>Transactions of the San Diego Society of Natural History</source><volume>21</volume>: <fpage>291</fpage>–<lpage>316</lpage>. <ext-link xlink:href="10.5962/bhl.part.24590" ext-link-type="doi" xlink:type="simple">https://doi.org/10.5962/bhl.part.24590</ext-link></mixed-citation></ref><ref id="B4"><mixed-citation xmlns:xlink="http://www.w3.org/1999/xlink" xlink:type="simple"><person-group><name name-style="western"><surname>Arnés-Urgellés</surname><given-names>C</given-names></name><name name-style="western"><surname>Buglass</surname><given-names>S</given-names></name><name name-style="western"><surname>Ahyong</surname><given-names>ST</given-names></name><name name-style="western"><surname>Salinas-de-León</surname><given-names>P</given-names></name><name name-style="western"><surname>Wicksten</surname><given-names>MK</given-names></name><name name-style="western"><surname>Marsh</surname><given-names>L</given-names></name></person-group> (<year>2020</year>) <tp:taxon-name><tp:taxon-name-part taxon-name-part-type="phylum">Arthropoda</tp:taxon-name-part></tp:taxon-name>; <tp:taxon-name><tp:taxon-name-part taxon-name-part-type="subphylum">Crustacea</tp:taxon-name-part></tp:taxon-name>; <tp:taxon-name><tp:taxon-name-part taxon-name-part-type="order">Decapoda</tp:taxon-name-part></tp:taxon-name> of deep-sea volcanic habitats of the Galapagos Marine Reserve, tropical eastern Pacific. Biodiversity Data Journal 8: e54482. <ext-link xlink:href="10.3897/BDJ.8.e54482" ext-link-type="doi" xlink:type="simple">https://doi.org/10.3897/BDJ.8.e54482</ext-link></mixed-citation></ref><ref id="B28"><mixed-citation xmlns:xlink="http://www.w3.org/1999/xlink" xlink:type="simple"><person-group><name name-style="western"><surname>Rodríguez-Flores</surname><given-names>PC</given-names></name><name name-style="western"><surname>Schnabel</surname><given-names>KE</given-names></name></person-group> (<year>2023</year>) New records and species of deep-sea squat lobsters (<tp:taxon-name><tp:taxon-name-part taxon-name-part-type="superfamily">Galatheoidea</tp:taxon-name-part></tp:taxon-name>, <tp:taxon-name><tp:taxon-name-part taxon-name-part-type="family">Munidopsidae</tp:taxon-name-part></tp:taxon-name>) from the Hawaiian Archipelago: An integrative approach using micro-CT and barcodes. PeerJ 11: e14956. <ext-link xlink:href="10.7717/peerj.14956" ext-link-type="doi" xlink:type="simple">https://doi.org/10.7717/peerj.14956</ext-link></mixed-citation></ref><ref id="B27"><mixed-citation xmlns:xlink="http://www.w3.org/1999/xlink" xlink:type="simple"><person-group><name name-style="western"><surname>Pequegnat</surname><given-names>WE</given-names></name><name name-style="western"><surname>Pequegnat</surname><given-names>LH</given-names></name></person-group> (<year>1973</year>) <article-title><italic><tp:taxon-name><tp:taxon-name-part taxon-name-part-type="genus">Munidopsis</tp:taxon-name-part><tp:taxon-name-part taxon-name-part-type="species">albatrossae</tp:taxon-name-part></tp:taxon-name></italic>, a new species of deep-sea <tp:taxon-name><tp:taxon-name-part taxon-name-part-type="family">Galatheidae</tp:taxon-name-part></tp:taxon-name> (<tp:taxon-name><tp:taxon-name-part taxon-name-part-type="order">Decapoda</tp:taxon-name-part></tp:taxon-name>, <tp:taxon-name><tp:taxon-name-part taxon-name-part-type="infraorder">Anomura</tp:taxon-name-part></tp:taxon-name>) from the Eastern Pacific Ocean.</article-title><source>Crustaceana</source><volume>24</volume>(<issue>2</issue>): <fpage>163</fpage>–<lpage>168</lpage>. <ext-link xlink:href="10.1163/156854073X00335" ext-link-type="doi" xlink:type="simple">https://doi.org/10.1163/156854073X00335</ext-link></mixed-citation></ref><ref id="B17"><mixed-citation xmlns:xlink="http://www.w3.org/1999/xlink" xlink:type="simple"><person-group><name name-style="western"><surname>Gore</surname><given-names>RH</given-names></name></person-group> (<year>1983</year>) <article-title>Notes on rare species of <italic><tp:taxon-name><tp:taxon-name-part taxon-name-part-type="genus">Munidopsis</tp:taxon-name-part></tp:taxon-name></italic> (<tp:taxon-name><tp:taxon-name-part taxon-name-part-type="infraorder">Anomura</tp:taxon-name-part></tp:taxon-name>: <tp:taxon-name><tp:taxon-name-part taxon-name-part-type="family">Galatheidae</tp:taxon-name-part></tp:taxon-name>) and <italic><tp:taxon-name><tp:taxon-name-part taxon-name-part-type="genus">Ethusina</tp:taxon-name-part></tp:taxon-name></italic> (<tp:taxon-name><tp:taxon-name-part taxon-name-part-type="infraorder">Brachyura</tp:taxon-name-part></tp:taxon-name>: <tp:taxon-name><tp:taxon-name-part taxon-name-part-type="family">Dorippidae</tp:taxon-name-part></tp:taxon-name>) collected by the USNS <italic>Bartlett</italic> in the Venezuela Basin, Caribbean Sea.</article-title><source>Proceedings of the Academy of Natural Sciences of Philadelphia</source><volume>135</volume>: <fpage>200</fpage>–<lpage>217</lpage>.</mixed-citation></ref><ref id="B23"><mixed-citation xmlns:xlink="http://www.w3.org/1999/xlink" xlink:type="simple"><person-group><name name-style="western"><surname>Macpherson</surname><given-names>E</given-names></name><name name-style="western"><surname>Segonzac</surname><given-names>M</given-names></name></person-group> (<year>2005</year>) <article-title>Species of the genus <italic><tp:taxon-name><tp:taxon-name-part taxon-name-part-type="genus">Munidopsis</tp:taxon-name-part></tp:taxon-name></italic> (<tp:taxon-name><tp:taxon-name-part taxon-name-part-type="subphylum">Crustacea</tp:taxon-name-part></tp:taxon-name>, <tp:taxon-name><tp:taxon-name-part taxon-name-part-type="order">Decapoda</tp:taxon-name-part></tp:taxon-name>, <tp:taxon-name><tp:taxon-name-part taxon-name-part-type="family">Galatheidae</tp:taxon-name-part></tp:taxon-name>) from the deep Atlantic Ocean, including cold-seep and hydrothermal vent areas.</article-title><source>Zootaxa</source><volume>1095</volume>(<issue>1</issue>): <fpage>1</fpage>–<lpage>60</lpage>. <ext-link xlink:href="10.11646/zootaxa.1095.1.1" ext-link-type="doi" xlink:type="simple">https://doi.org/10.11646/zootaxa.1095.1.1</ext-link></mixed-citation></ref><ref id="B22"><mixed-citation xmlns:xlink="http://www.w3.org/1999/xlink" xlink:type="simple"><person-group><name name-style="western"><surname>Macpherson</surname><given-names>E</given-names></name></person-group> (<year>2007</year>) <article-title>Species of the genus <italic><tp:taxon-name><tp:taxon-name-part taxon-name-part-type="genus">Munidopsis</tp:taxon-name-part></tp:taxon-name></italic> Whiteaves, 1784 from the Indian and Pacific Oceans and reestablishment of the genus <italic><tp:taxon-name><tp:taxon-name-part taxon-name-part-type="genus">Galacantha</tp:taxon-name-part></tp:taxon-name></italic> A. Milne-Edwards, 1880 (<tp:taxon-name><tp:taxon-name-part taxon-name-part-type="subphylum">Crustacea</tp:taxon-name-part></tp:taxon-name>, <tp:taxon-name><tp:taxon-name-part taxon-name-part-type="order">Decapoda</tp:taxon-name-part></tp:taxon-name>, <tp:taxon-name><tp:taxon-name-part taxon-name-part-type="family">Galatheidae</tp:taxon-name-part></tp:taxon-name>).</article-title><source>Zootaxa</source><volume>1417</volume>(<issue>1</issue>): <fpage>1</fpage>–<lpage>135</lpage>. <ext-link xlink:href="10.11646/zootaxa.1417.1.1" ext-link-type="doi" xlink:type="simple">https://doi.org/10.11646/zootaxa.1417.1.1</ext-link></mixed-citation></ref><ref id="B32"><mixed-citation xmlns:xlink="http://www.w3.org/1999/xlink" xlink:type="simple"><person-group><name name-style="western"><surname>Sivertsen</surname><given-names>E</given-names></name><name name-style="western"><surname>Holthuis</surname><given-names>LB</given-names></name></person-group> (<year>1956</year>) <tp:taxon-name><tp:taxon-name-part taxon-name-part-type="subphylum">Crustacea</tp:taxon-name-part></tp:taxon-name><tp:taxon-name><tp:taxon-name-part taxon-name-part-type="order">Decapoda</tp:taxon-name-part></tp:taxon-name> (the <tp:taxon-name><tp:taxon-name-part taxon-name-part-type="infraorder">Penaeidea</tp:taxon-name-part></tp:taxon-name> and <tp:taxon-name><tp:taxon-name-part taxon-name-part-type="infraorder">Stenopodidea</tp:taxon-name-part></tp:taxon-name> excepted). Report on the Scientific Results of the “Michael Sars” North Atlantic Deep-Sea Expedition 1910 5: 1–54. [pls 1–4]</mixed-citation></ref><ref id="B34"><mixed-citation xmlns:xlink="http://www.w3.org/1999/xlink" xlink:type="simple"><person-group><name name-style="western"><surname>Thaler</surname><given-names>AD</given-names></name><name name-style="western"><surname>Plouviez</surname><given-names>S</given-names></name><name name-style="western"><surname>Saleu</surname><given-names>W</given-names></name><name name-style="western"><surname>Alei</surname><given-names>F</given-names></name><name name-style="western"><surname>Jacobson</surname><given-names>A</given-names></name><name name-style="western"><surname>Boyle</surname><given-names>EA</given-names></name><name name-style="western"><surname>Schultz</surname><given-names>TF</given-names></name><name name-style="western"><surname>Carlsson</surname><given-names>J</given-names></name><name name-style="western"><surname>Van Dover</surname><given-names>CL</given-names></name></person-group> (<year>2014</year>) Comparative population structure of two deep-sea hydrothermal-vent-associated decapods (<italic><tp:taxon-name><tp:taxon-name-part taxon-name-part-type="genus">Chorocaris</tp:taxon-name-part></tp:taxon-name></italic> sp. 2 and <italic><tp:taxon-name><tp:taxon-name-part taxon-name-part-type="genus">Munidopsis</tp:taxon-name-part><tp:taxon-name-part taxon-name-part-type="species">lauensis</tp:taxon-name-part></tp:taxon-name></italic>) from southwestern Pacific Back-Arc Basins. PLoS ONE 9(7): e101345. <ext-link xlink:href="10.1371/journal.pone.0101345" ext-link-type="doi" xlink:type="simple">https://doi.org/10.1371/journal.pone.0101345</ext-link></mixed-citation></ref><ref id="B13"><mixed-citation xmlns:xlink="http://www.w3.org/1999/xlink" xlink:type="simple"><person-group><name name-style="western"><surname>Coykendall</surname><given-names>DK</given-names></name><name name-style="western"><surname>Nizinski</surname><given-names>MS</given-names></name><name name-style="western"><surname>Morrison</surname><given-names>CL</given-names></name></person-group> (<year>2017</year>) <article-title>A phylogenetic perspective on diversity of <tp:taxon-name><tp:taxon-name-part taxon-name-part-type="superfamily">Galatheoidea</tp:taxon-name-part></tp:taxon-name> (<italic><tp:taxon-name><tp:taxon-name-part taxon-name-part-type="genus">Munida</tp:taxon-name-part></tp:taxon-name></italic>, <italic><tp:taxon-name><tp:taxon-name-part taxon-name-part-type="genus">Munidopsis</tp:taxon-name-part></tp:taxon-name></italic>) from cold-water coral and cold seep communities in the western North Atlantic Ocean. Deep-sea Research.</article-title><source>Part II, Topical Studies in Oceanography</source><volume>137</volume>: <fpage>258</fpage>–<lpage>272</lpage>. <ext-link xlink:href="10.1016/j.dsr2.2016.08.014" ext-link-type="doi" xlink:type="simple">https://doi.org/10.1016/j.dsr2.2016.08.014</ext-link></mixed-citation></ref><ref id="B31"><mixed-citation xmlns:xlink="http://www.w3.org/1999/xlink" xlink:type="simple"><person-group><name name-style="western"><surname>Rodríguez-Flores</surname><given-names>PC</given-names></name><name name-style="western"><surname>Seid</surname><given-names>CA</given-names></name><name name-style="western"><surname>Rouse</surname><given-names>GW</given-names></name><name name-style="western"><surname>Giribet</surname><given-names>G</given-names></name></person-group> (<year>2023</year>) <article-title>Cosmopolitan abyssal lineages? A systematic study of East Pacific deep-sea squat lobsters (<tp:taxon-name><tp:taxon-name-part taxon-name-part-type="order">Decapoda</tp:taxon-name-part></tp:taxon-name>: <tp:taxon-name><tp:taxon-name-part taxon-name-part-type="superfamily">Galatheoidea</tp:taxon-name-part></tp:taxon-name>: <tp:taxon-name><tp:taxon-name-part taxon-name-part-type="family">Munidopsidae</tp:taxon-name-part></tp:taxon-name>).</article-title><source>Invertebrate Systematics</source><volume>37</volume>(<issue>1</issue>): <fpage>14</fpage>–<lpage>60</lpage>. <ext-link xlink:href="10.1071/IS22030" ext-link-type="doi" xlink:type="simple">https://doi.org/10.1071/IS22030</ext-link></mixed-citation></ref><ref id="B30"><mixed-citation xmlns:xlink="http://www.w3.org/1999/xlink" xlink:type="simple"><person-group><name name-style="western"><surname>Rodríguez-Flores</surname><given-names>PC</given-names></name><name name-style="western"><surname>Macpherson</surname><given-names>E</given-names></name><name name-style="western"><surname>Schnabel</surname><given-names>K</given-names></name><name name-style="western"><surname>Ahyong</surname><given-names>ST</given-names></name><name name-style="western"><surname>Corbari</surname><given-names>L</given-names></name><name name-style="western"><surname>Machordom</surname><given-names>A</given-names></name></person-group> (<year>2022b</year>) Depth as a driver of evolution and diversification of ancient squat lobsters (<tp:taxon-name><tp:taxon-name-part taxon-name-part-type="order">Decapoda</tp:taxon-name-part></tp:taxon-name>, <tp:taxon-name><tp:taxon-name-part taxon-name-part-type="superfamily">Galatheoidea</tp:taxon-name-part></tp:taxon-name>, <italic><tp:taxon-name><tp:taxon-name-part taxon-name-part-type="genus">Phylladiorhynchus</tp:taxon-name-part></tp:taxon-name></italic>). Molecular Phylogenetics and Evolution 171: e107467. <ext-link xlink:href="10.1016/j.ympev.2022.107467" ext-link-type="doi" xlink:type="simple">https://doi.org/10.1016/j.ympev.2022.107467</ext-link></mixed-citation></ref></ref-list></tp:taxon-treatment>
